# Supplementary material for: New species of the genus Inversidens Haas, 1911 (Unionoida, Unionidae, Gonideinae) from Jiangxi Province, China
Source: Zookeys. 2021 Aug 3;1054:85–93. doi: 10.3897/zookeys.1054.69075 (PMC8354993; doi:10.3897/zookeys.1054.69075)
Supplement: XML Treatment for Inversidens rentianensis [file zookeys.1054.69075-treatment1.xml]

<!DOCTYPE tp:taxon-treatment
  PUBLIC "-//TaxonX//DTD Taxonomic Treatment Publishing DTD v0 20100105//EN" "tax-treatment-NSO.dtd">
<tp:taxon-treatment xmlns:tp="http://www.plazi.org/taxpub"><tp:treatment-meta><kwd-group><label>Taxon classification</label><kwd><named-content xmlns:xlink="http://www.w3.org/1999/xlink" content-type="kingdom">Animalia</named-content></kwd><kwd><named-content xmlns:xlink="http://www.w3.org/1999/xlink" content-type="order">Unionida</named-content></kwd><kwd><named-content xmlns:xlink="http://www.w3.org/1999/xlink" content-type="family">Unionidae</named-content></kwd></kwd-group><mixed-citation publication-type="journal"><person-group><name><surname>Wu</surname><given-names>Ruiwen</given-names></name><name><surname>Liu</surname><given-names>Xiongjun</given-names></name><name><surname>Kondo</surname><given-names>Takaki</given-names></name><name><surname>Ouyang</surname><given-names>Shan</given-names></name><name><surname>Wu</surname><given-names>Xiaoping</given-names></name></person-group><article-title>New species of the genus <italic><tp:taxon-name><tp:taxon-name-part taxon-name-part-type="genus" reg="Inversidens">Inversidens</tp:taxon-name-part></tp:taxon-name></italic> Haas, 1911 (<tp:taxon-name><tp:taxon-name-part taxon-name-part-type="order">Unionoida</tp:taxon-name-part></tp:taxon-name>, <tp:taxon-name><tp:taxon-name-part taxon-name-part-type="family">Unionidae</tp:taxon-name-part></tp:taxon-name>, <tp:taxon-name>Gonideinae</tp:taxon-name>) from Jiangxi Province, China</article-title><source>Zookeys</source><day>03</day><month>8</month><year>2021</year><volume>1054</volume><fpage>85</fpage><lpage>93</lpage><pub-id pub-id-type="doi">10.3897/zookeys.1054.69075</pub-id></mixed-citation></tp:treatment-meta><tp:nomenclature><tp:taxon-name>
            <object-id xmlns:xlink="http://www.w3.org/1999/xlink" content-type="arpha" xlink:type="simple">850559C4-00E4-5B14-8E80-2534213EEE3E</object-id>
            <tp:taxon-name-part taxon-name-part-type="genus" reg="Inversidens">Inversidens</tp:taxon-name-part>
            <tp:taxon-name-part taxon-name-part-type="species" reg="rentianensis">rentianensis</tp:taxon-name-part>
            <object-id xmlns:xlink="http://www.w3.org/1999/xlink" content-type="zoobank" xlink:type="simple">http://zoobank.org/62424717-9514-4C7D-9C0E-240F1D95F03E</object-id>
          </tp:taxon-name><tp:taxon-authority>Wu &amp; Wu</tp:taxon-authority><tp:taxon-status xmlns:xlink="http://www.w3.org/1999/xlink" xlink:type="simple">sp. nov.</tp:taxon-status><xref ref-type="fig" rid="F1">Fig. 1C</xref></tp:nomenclature><tp:treatment-sec sec-type="Type specimens" id="SECID0EG2AE"><title>Type specimens.</title><p><bold><italic>Holotype</italic>.</bold> China • Jiangxi Province, Ganzhou City, Rentian Town (壬田镇), Mianshui River (<named-content xmlns:xlink="http://www.w3.org/1999/xlink" content-type="dwc:verbatimCoordinates" xlink:type="simple"><named-content content-type="geo-json" specific-use="{&#34;type&#34;:&#34;Point&#34;,&#34;coordinates&#34;:[116.131333,25.989557]}" id="NCID0EU2AE" xlink:type="simple">25.989557°N, 116.131333°E</named-content></named-content>), 13 March 2018, coll. Xiongjun Liu (NCFM180325). <bold><italic>Paratypes</italic>.</bold> Same data as holotype (NCFM180326-NCFM180328).</p></tp:treatment-sec><tp:treatment-sec sec-type="diagnosis" id="SECID0E42AE"><title>Diagnosis.</title><p><italic><tp:taxon-name><tp:taxon-name-part taxon-name-part-type="genus" reg="Inversidens">Inversidens</tp:taxon-name-part><tp:taxon-name-part taxon-name-part-type="species" reg="rentianensis">rentianensis</tp:taxon-name-part></tp:taxon-name></italic> sp. nov. is morphologically distinct from the other two recognized species within the genus by shell shape, beak position and nacre colour (Table <xref ref-type="table" rid="T2">2</xref>). Diagnostic characteristics: shell irregularly subtriangular; curvature of the ventral margin slight, nearly straight; umbo situated 1/2 of shell length; nacre reddish.</p><table-wrap id="T2" position="float" orientation="portrait"><label>Table 2.</label><caption><p>Conchological characters of <italic><tp:taxon-name><tp:taxon-name-part taxon-name-part-type="genus" reg="Inversidens">Inversidens</tp:taxon-name-part><tp:taxon-name-part taxon-name-part-type="species" reg="rentianensis">rentianensis</tp:taxon-name-part></tp:taxon-name></italic> sp. nov., <italic><tp:taxon-name><tp:taxon-name-part taxon-name-part-type="genus" reg="Inversidens">Inversidens</tp:taxon-name-part><tp:taxon-name-part taxon-name-part-type="species" reg="brandtii">brandtii</tp:taxon-name-part></tp:taxon-name></italic>, <italic><tp:taxon-name><tp:taxon-name-part taxon-name-part-type="genus" reg="Inversidens">Inversidens</tp:taxon-name-part><tp:taxon-name-part taxon-name-part-type="species" reg="pantoensis">pantoensis</tp:taxon-name-part></tp:taxon-name></italic>. Characteristic descriptions of <italic><tp:taxon-name><tp:taxon-name-part taxon-name-part-type="genus" reg="Inversidens">I.</tp:taxon-name-part><tp:taxon-name-part taxon-name-part-type="species" reg="brandtii">brandtii</tp:taxon-name-part></tp:taxon-name></italic> and <italic><tp:taxon-name><tp:taxon-name-part taxon-name-part-type="genus" reg="Inversidens">I.</tp:taxon-name-part><tp:taxon-name-part taxon-name-part-type="species" reg="pantoensis">pantoensis</tp:taxon-name-part></tp:taxon-name></italic> are referenced from <xref ref-type="bibr" rid="B15">Kondo (1982</xref>, <xref ref-type="bibr" rid="B17">2008</xref>) and <xref ref-type="bibr" rid="B11">He and Zhuang (2013)</xref>.</p></caption><table id="TID0ESWAG" rules="all"><tbody><tr><th rowspan="1" colspan="1"/><th rowspan="1" colspan="1"><italic><tp:taxon-name><tp:taxon-name-part taxon-name-part-type="genus" reg="Inversidens">I.</tp:taxon-name-part><tp:taxon-name-part taxon-name-part-type="species" reg="rentianensis">rentianensis</tp:taxon-name-part></tp:taxon-name></italic> sp. nov.</th><th rowspan="1" colspan="1">
                    <italic><tp:taxon-name>
                        <tp:taxon-name-part taxon-name-part-type="genus" reg="Inversidens">I.</tp:taxon-name-part>
                        <tp:taxon-name-part taxon-name-part-type="species" reg="brandtii">brandtii</tp:taxon-name-part>
                      </tp:taxon-name></italic>
                  </th><th rowspan="1" colspan="1">
                    <italic><tp:taxon-name>
                        <tp:taxon-name-part taxon-name-part-type="genus" reg="Inversidens">I.</tp:taxon-name-part>
                        <tp:taxon-name-part taxon-name-part-type="species" reg="pantoensis">pantoensis</tp:taxon-name-part>
                      </tp:taxon-name></italic>
                  </th></tr><tr><td rowspan="1" colspan="1">Shell shape</td><td rowspan="1" colspan="1">Irregularly subtriangular</td><td rowspan="1" colspan="1">Ovate</td><td rowspan="1" colspan="1">Inequilateral, quadrate</td></tr><tr><td rowspan="1" colspan="1">Umbo position</td><td rowspan="1" colspan="1">1/2 of shell length</td><td rowspan="1" colspan="1">1/4 of shell length</td><td rowspan="1" colspan="1">1/3 of shell length</td></tr><tr><td rowspan="1" colspan="1">Umbo sculpture</td><td rowspan="1" colspan="1">Feebly wavy wrinkles</td><td rowspan="1" colspan="1">Rippled</td><td rowspan="1" colspan="1">Angularly wrinkled</td></tr><tr><td rowspan="1" colspan="1">Surface sculpture</td><td rowspan="1" colspan="1">Concentric ridges</td><td rowspan="1" colspan="1">Concentric ridges</td><td rowspan="1" colspan="1">Irregular growth lines</td></tr><tr><td rowspan="1" colspan="1">Nacre colour</td><td rowspan="1" colspan="1">Reddish</td><td rowspan="1" colspan="1">Milk-white</td><td rowspan="1" colspan="1">Bluish</td></tr><tr><td rowspan="1" colspan="1">Posterior slope</td><td rowspan="1" colspan="1">Sharp</td><td rowspan="1" colspan="1">Blunt</td><td rowspan="1" colspan="1">Blunt</td></tr><tr><td rowspan="1" colspan="1">Ventral margin</td><td rowspan="1" colspan="1">Nearly straight</td><td rowspan="1" colspan="1">Arc-shaped</td><td rowspan="1" colspan="1">Long and straight</td></tr></tbody></table></table-wrap></tp:treatment-sec><tp:treatment-sec sec-type="description" id="SECID0EPDAG"><title>Description.</title><p>Shell irregularly subtriangular, medium thickness, and quite inflated. Anterior margin regularly rounded; ventral margin nearly straight; posterior margin obliquely arc-shaped. Umbo prominent and slightly eroded. Umbo sculptured with feebly wavy wrinkles. Posterior slope formed by the ventral margin and posterior margin low, triangular. Epidermis shining black or with brownish-yellow hue. Only one cardinal tooth in each valve, shape triangular. Laterals thick, a little curved, 2 in each valve. Nacre reddish-bronze in colour.</p><p>Length 43–52 mm, height 29–36 mm.</p></tp:treatment-sec><tp:treatment-sec sec-type="etymology" id="SECID0EVDAG"><title>Etymology.</title><p>The specific epithet is derived from the type locality, Rentian Town.</p></tp:treatment-sec><tp:treatment-sec sec-type="distribution" id="SECID0E1DAG"><title>Distribution.</title><p>The species is known only from Mianshui River, Rentian Town, Ganzhou City, Jiangxi Province, China (present study) (Fig. <xref ref-type="fig" rid="F2">2</xref>).</p><fig id="F2" position="float" orientation="portrait"><object-id xmlns:xlink="http://www.w3.org/1999/xlink" content-type="doi" xlink:type="simple">10.3897/zookeys.1054.69075.figure2</object-id><object-id xmlns:xlink="http://www.w3.org/1999/xlink" content-type="arpha" xlink:type="simple">B0847DEB-2600-5597-824C-F98137A1B0A1</object-id><label>Figure 2.</label><caption><p>Photograph of sampling site of <italic><tp:taxon-name><tp:taxon-name-part taxon-name-part-type="genus" reg="Inversidens">Inversidens</tp:taxon-name-part><tp:taxon-name-part taxon-name-part-type="species" reg="rentianensis">rentianensis</tp:taxon-name-part></tp:taxon-name></italic> sp. nov. in China.</p></caption><graphic xmlns:xlink="http://www.w3.org/1999/xlink" xlink:href="zookeys-1054-085-g002.jpg" position="float" orientation="portrait" xlink:type="simple" id="oo_573512.jpg"><uri content-type="original_file" xlink:type="simple">https://binary.pensoft.net/fig/573512</uri></graphic></fig></tp:treatment-sec><tp:treatment-sec sec-type="GenBank accession number" id="SECID0E3EAG"><title>GenBank accession number.</title><p>Holotype, NCFM180325: <ext-link xmlns:xlink="http://www.w3.org/1999/xlink" ext-link-type="gen" xlink:href="MZ073336" xlink:type="simple">MZ073336</ext-link>; paratypes, NCFM180326: <ext-link xmlns:xlink="http://www.w3.org/1999/xlink" ext-link-type="gen" xlink:href="MZ073337" xlink:type="simple">MZ073337</ext-link>.</p></tp:treatment-sec><tp:treatment-sec sec-type="Molecular analyses" id="SECID0EMFAG"><title>Molecular analyses.</title><p>Pairwise <abbrev xmlns:xlink="http://www.w3.org/1999/xlink" xlink:title="cytochrome oxidase subunit I" id="ABBRID0ESFAG" xlink:type="simple">COI</abbrev> sequence divergences from <italic><tp:taxon-name><tp:taxon-name-part taxon-name-part-type="genus" reg="Inversidens">Inversidens</tp:taxon-name-part><tp:taxon-name-part taxon-name-part-type="species" reg="brandtii">brandtii</tp:taxon-name-part></tp:taxon-name></italic> and <italic><tp:taxon-name><tp:taxon-name-part taxon-name-part-type="genus" reg="Inversidens">Inversidens</tp:taxon-name-part><tp:taxon-name-part taxon-name-part-type="species" reg="rentianensis">rentianensis</tp:taxon-name-part></tp:taxon-name></italic> sp. nov. were conducted using MEGA 5.0. Based on the uncorrected <italic>p</italic>-distance model, the intraspecific divergences of <italic><tp:taxon-name><tp:taxon-name-part taxon-name-part-type="genus" reg="Inversidens">I.</tp:taxon-name-part><tp:taxon-name-part taxon-name-part-type="species" reg="brandtii">brandtii</tp:taxon-name-part></tp:taxon-name></italic> and <italic><tp:taxon-name><tp:taxon-name-part taxon-name-part-type="genus" reg="Inversidens">I.</tp:taxon-name-part><tp:taxon-name-part taxon-name-part-type="species" reg="rentianensis">rentianensis</tp:taxon-name-part></tp:taxon-name></italic> sp. nov. were both 0.00%. The interspecific divergence of <italic><tp:taxon-name><tp:taxon-name-part taxon-name-part-type="genus" reg="Inversidens">I.</tp:taxon-name-part><tp:taxon-name-part taxon-name-part-type="species" reg="brandtii">brandtii</tp:taxon-name-part></tp:taxon-name></italic> and <italic><tp:taxon-name><tp:taxon-name-part taxon-name-part-type="genus" reg="Inversidens">I.</tp:taxon-name-part><tp:taxon-name-part taxon-name-part-type="species" reg="rentianensis">rentianensis</tp:taxon-name-part></tp:taxon-name></italic> sp. nov. was 10.1%. Both <abbrev xmlns:xlink="http://www.w3.org/1999/xlink" xlink:title="Bayesian inference" id="ABBRID0E1HAG" xlink:type="simple">BI</abbrev> and <abbrev xmlns:xlink="http://www.w3.org/1999/xlink" xlink:title="Maximum Likelihood" id="ABBRID0E5HAG" xlink:type="simple">ML</abbrev> trees obtained a completely consistent topology. Consistent topology relationships are shown in Figure <xref ref-type="fig" rid="F3">3</xref>. In the phylogenetic trees, <italic><tp:taxon-name><tp:taxon-name-part taxon-name-part-type="genus" reg="Inversidens">I.</tp:taxon-name-part><tp:taxon-name-part taxon-name-part-type="species" reg="rentianensis">rentianensis</tp:taxon-name-part></tp:taxon-name></italic> sp. nov. formed a well-supported sister-group relationship with <italic><tp:taxon-name><tp:taxon-name-part taxon-name-part-type="genus" reg="Inversidens">Inversidens</tp:taxon-name-part><tp:taxon-name-part taxon-name-part-type="species" reg="brandtii">brandtii</tp:taxon-name-part></tp:taxon-name></italic> (<abbrev xmlns:xlink="http://www.w3.org/1999/xlink" xlink:title="posterior probabilities" id="ABBRID0E3IAG" xlink:type="simple">PP</abbrev> = 1.00, <abbrev xmlns:xlink="http://www.w3.org/1999/xlink" xlink:title="bootstrap support" id="ABBRID0EAJAG" xlink:type="simple">BS</abbrev> = 100; Fig. <xref ref-type="fig" rid="F3">3</xref>). The genera <italic><tp:taxon-name><tp:taxon-name-part taxon-name-part-type="genus" reg="Pronodularia">Pronodularia</tp:taxon-name-part></tp:taxon-name></italic> and <italic><tp:taxon-name><tp:taxon-name-part taxon-name-part-type="genus" reg="Inversiunio">Inversiunio</tp:taxon-name-part></tp:taxon-name></italic> belong to different clades well-separated from <italic><tp:taxon-name><tp:taxon-name-part taxon-name-part-type="genus" reg="Inversidens">Inversidens</tp:taxon-name-part></tp:taxon-name></italic> (Fig. <xref ref-type="fig" rid="F3">3</xref>).</p><fig id="F3" position="float" orientation="portrait"><object-id xmlns:xlink="http://www.w3.org/1999/xlink" content-type="doi" xlink:type="simple">10.3897/zookeys.1054.69075.figure3</object-id><object-id xmlns:xlink="http://www.w3.org/1999/xlink" content-type="arpha" xlink:type="simple">7EE03E65-966A-54EF-9027-336A6C98D981</object-id><label>Figure 3.</label><caption><p>Phylogenetic tree of freshwater mussels inferred from Bayesian Inference (<abbrev xmlns:xlink="http://www.w3.org/1999/xlink" xlink:title="Bayesian inference" id="ABBRID0EJKAG" xlink:type="simple">BI</abbrev>) and Maximum Likelihood (<abbrev xmlns:xlink="http://www.w3.org/1999/xlink" xlink:title="Maximum Likelihood" id="ABBRID0ENKAG" xlink:type="simple">ML</abbrev>) analyses of <abbrev xmlns:xlink="http://www.w3.org/1999/xlink" xlink:title="cytochrome oxidase subunit I" id="ABBRID0ERKAG" xlink:type="simple">COI</abbrev> barcode. Support values above the branches are posterior probabilities (<abbrev xmlns:xlink="http://www.w3.org/1999/xlink" xlink:title="posterior probabilities" id="ABBRID0EVKAG" xlink:type="simple">PP</abbrev>)/bootstrap support (<abbrev xmlns:xlink="http://www.w3.org/1999/xlink" xlink:title="bootstrap support" id="ABBRID0EZKAG" xlink:type="simple">BS</abbrev>). Red font indicates the new species from this study.</p></caption><graphic xmlns:xlink="http://www.w3.org/1999/xlink" xlink:href="zookeys-1054-085-g003.jpg" position="float" orientation="portrait" xlink:type="simple" id="oo_573513.jpg"><uri content-type="original_file" xlink:type="simple">https://binary.pensoft.net/fig/573513</uri></graphic></fig></tp:treatment-sec><tp:treatment-sec sec-type="remarks" id="SECID0ECLAG"><title>Remarks.</title><p>Species delineation can be problematic in the presence of morphological ambiguities due to phenotypic plasticity and convergence (e.g., cryptic species), especially in mollusks (<xref ref-type="bibr" rid="B29">Zieritz et al. 2010</xref>; <xref ref-type="bibr" rid="B13">Inoue et al. 2013</xref>). The use of molecular genetics can aid species delineation in the case of phenotypic plasticity and/or convergence (<xref ref-type="bibr" rid="B22">Pieri et al. 2018</xref>; <xref ref-type="bibr" rid="B28">Wu et al. 2018</xref>). <italic><tp:taxon-name><tp:taxon-name-part taxon-name-part-type="genus" reg="Inversidens">Inversidens</tp:taxon-name-part><tp:taxon-name-part taxon-name-part-type="species" reg="rentianensis">rentianensis</tp:taxon-name-part></tp:taxon-name></italic> sp. nov. can be distinguished from congeneric species based on diagnostic characteristics of the shell. In this study, we also analyzed the interspecific divergence between <italic><tp:taxon-name><tp:taxon-name-part taxon-name-part-type="genus" reg="Inversidens">Inversidens</tp:taxon-name-part><tp:taxon-name-part taxon-name-part-type="species" reg="brandtii">brandtii</tp:taxon-name-part></tp:taxon-name></italic> and <italic><tp:taxon-name><tp:taxon-name-part taxon-name-part-type="genus" reg="Inversidens">Inversidens</tp:taxon-name-part><tp:taxon-name-part taxon-name-part-type="species" reg="rentianensis">rentianensis</tp:taxon-name-part></tp:taxon-name></italic> sp. nov. based on the <abbrev xmlns:xlink="http://www.w3.org/1999/xlink" xlink:title="cytochrome oxidase subunit I" id="ABBRID0EZMAG" xlink:type="simple">COI</abbrev> barcode. The results showed that the average interspecific divergence between the two species was 10.1%, which was much higher than intraspecific divergences. Genetic analysis conducted in this study supports <italic><tp:taxon-name><tp:taxon-name-part taxon-name-part-type="genus" reg="Inversidens">I.</tp:taxon-name-part><tp:taxon-name-part taxon-name-part-type="species" reg="rentianensis">rentianensis</tp:taxon-name-part></tp:taxon-name></italic> sp. nov. as a valid species, which can be easily distinguished by the <abbrev xmlns:xlink="http://www.w3.org/1999/xlink" xlink:title="cytochrome oxidase subunit I" id="ABBRID0EINAG" xlink:type="simple">COI</abbrev> barcode.</p></tp:treatment-sec><tp:treatment-sec><!--Section generated to contain objects referenced in tp:taxon-treatment.--><fig id="F1" position="float" orientation="portrait"><object-id xmlns:xlink="http://www.w3.org/1999/xlink" content-type="doi" xlink:type="simple">10.3897/zookeys.1054.69075.figure1</object-id><object-id xmlns:xlink="http://www.w3.org/1999/xlink" content-type="arpha" xlink:type="simple">28A13E17-1BB1-581C-8EB6-BA7960FEA9AA</object-id><label>Figure 1.</label><caption><p>Photographs of <italic><tp:taxon-name><tp:taxon-name-part taxon-name-part-type="genus" reg="Inversidens">Inversidens</tp:taxon-name-part></tp:taxon-name></italic> taxa <bold>A</bold><italic><tp:taxon-name><tp:taxon-name-part taxon-name-part-type="genus" reg="Inversidens">I.</tp:taxon-name-part><tp:taxon-name-part taxon-name-part-type="species" reg="brandtii">brandtii</tp:taxon-name-part></tp:taxon-name></italic><bold>B</bold><italic><tp:taxon-name><tp:taxon-name-part taxon-name-part-type="genus" reg="Inversidens">I.</tp:taxon-name-part><tp:taxon-name-part taxon-name-part-type="species" reg="pantoensis">pantoensis</tp:taxon-name-part></tp:taxon-name></italic><bold>C</bold><italic><tp:taxon-name><tp:taxon-name-part taxon-name-part-type="genus" reg="Inversidens">I.</tp:taxon-name-part><tp:taxon-name-part taxon-name-part-type="species" reg="rentianensis">rentianensis</tp:taxon-name-part></tp:taxon-name></italic> sp. nov. Photos: [<bold>A, B</bold>] from the MUSSEL Project, [<bold>C</bold>] from this study, NCFM180325 (holotype), scale is 2 cm.</p></caption><graphic xmlns:xlink="http://www.w3.org/1999/xlink" xlink:href="zookeys-1054-085-g001.jpg" position="float" orientation="portrait" xlink:type="simple" id="oo_573511.jpg"><uri content-type="original_file" xlink:type="simple">https://binary.pensoft.net/fig/573511</uri></graphic></fig></tp:treatment-sec><ref-list><ref id="B15"><mixed-citation xmlns:xlink="http://www.w3.org/1999/xlink" xlink:type="simple"><person-group><name name-style="western"><surname>Kondo</surname><given-names>T</given-names></name></person-group> (<year>1982</year>) <article-title>Taxonomic revision of <italic><tp:taxon-name><tp:taxon-name-part taxon-name-part-type="genus">Inversidens</tp:taxon-name-part></tp:taxon-name></italic> (<tp:taxon-name><tp:taxon-name-part taxon-name-part-type="class">Bivalvia</tp:taxon-name-part></tp:taxon-name>: <tp:taxon-name><tp:taxon-name-part taxon-name-part-type="family">Unionidae</tp:taxon-name-part></tp:taxon-name>).</article-title><source>Venus</source><volume>41</volume>(<issue>3</issue>): <fpage>181</fpage>–<lpage>198</lpage>.</mixed-citation></ref><ref id="B17"><mixed-citation xmlns:xlink="http://www.w3.org/1999/xlink" xlink:type="simple"><person-group><name name-style="western"><surname>Kondo</surname><given-names>T</given-names></name></person-group> (<year>2008</year>) Monograph of <tp:taxon-name><tp:taxon-name-part taxon-name-part-type="order">Unionoida</tp:taxon-name-part></tp:taxon-name> in Japan (<tp:taxon-name><tp:taxon-name-part taxon-name-part-type="phylum">Mollusca</tp:taxon-name-part></tp:taxon-name>: <tp:taxon-name><tp:taxon-name-part taxon-name-part-type="class">Bivalvia</tp:taxon-name-part></tp:taxon-name>). Special Publication of the Malacological Society of Japan (3): 32–34.</mixed-citation></ref><ref id="B11"><mixed-citation xmlns:xlink="http://www.w3.org/1999/xlink" xlink:type="simple"><person-group><name name-style="western"><surname>He</surname><given-names>J</given-names></name><name name-style="western"><surname>Zhuang</surname><given-names>Z</given-names></name></person-group> (<year>2013</year>) The Freshwater Bivalves of China. ConchBooks.</mixed-citation></ref><ref id="B29"><mixed-citation xmlns:xlink="http://www.w3.org/1999/xlink" xlink:type="simple"><person-group><name name-style="western"><surname>Zieritz</surname><given-names>A</given-names></name><name name-style="western"><surname>Hoffman</surname><given-names>JI</given-names></name><name name-style="western"><surname>Amos</surname><given-names>W</given-names></name><name name-style="western"><surname>Aldridge</surname><given-names>DC</given-names></name></person-group> (<year>2010</year>) <article-title>Phenotypic plasticity and genetic isolation-by-distance in the freshwater mussel <italic><tp:taxon-name><tp:taxon-name-part taxon-name-part-type="genus">Unio</tp:taxon-name-part><tp:taxon-name-part taxon-name-part-type="species">pictorum</tp:taxon-name-part></tp:taxon-name></italic> (<tp:taxon-name><tp:taxon-name-part taxon-name-part-type="phylum">Mollusca</tp:taxon-name-part></tp:taxon-name>: <tp:taxon-name><tp:taxon-name-part taxon-name-part-type="order">Unionoida</tp:taxon-name-part></tp:taxon-name>).</article-title><source>Evolutionary Ecology</source><volume>24</volume>(<issue>4</issue>): <fpage>923</fpage>–<lpage>938</lpage>. <ext-link xlink:type="simple" ext-link-type="doi" xlink:href="10.1007/s10682-009-9350-0">https://doi.org/10.1007/s10682-009-9350-0</ext-link></mixed-citation></ref><ref id="B13"><mixed-citation xmlns:xlink="http://www.w3.org/1999/xlink" xlink:type="simple"><person-group><name name-style="western"><surname>Inoue</surname><given-names>K</given-names></name><name name-style="western"><surname>Hayes</surname><given-names>DM</given-names></name><name name-style="western"><surname>Harris</surname><given-names>JL</given-names></name><name name-style="western"><surname>Christian</surname><given-names>AD</given-names></name></person-group> (<year>2013</year>) <article-title>Phylogenetic and morphometric analyses reveal ecophenotypic plasticity in freshwater mussels <italic><tp:taxon-name><tp:taxon-name-part taxon-name-part-type="genus">Obovaria</tp:taxon-name-part><tp:taxon-name-part taxon-name-part-type="species">jacksoniana</tp:taxon-name-part></tp:taxon-name></italic> and <italic><tp:taxon-name><tp:taxon-name-part taxon-name-part-type="genus">Villosa</tp:taxon-name-part><tp:taxon-name-part taxon-name-part-type="species">arkansasensis</tp:taxon-name-part></tp:taxon-name></italic> (B ivalvia: <tp:taxon-name><tp:taxon-name-part taxon-name-part-type="family">Unionidae</tp:taxon-name-part></tp:taxon-name>).</article-title><source>Ecology and Evolution</source><volume>3</volume>(<issue>8</issue>): <fpage>2670</fpage>–<lpage>2683</lpage>. <ext-link xlink:type="simple" ext-link-type="doi" xlink:href="10.1002/ece3.649">https://doi.org/10.1002/ece3.649</ext-link></mixed-citation></ref><ref id="B22"><mixed-citation xmlns:xlink="http://www.w3.org/1999/xlink" xlink:type="simple"><person-group><name name-style="western"><surname>Pieri</surname><given-names>AM</given-names></name><name name-style="western"><surname>Inoue</surname><given-names>K</given-names></name><name name-style="western"><surname>Johnson</surname><given-names>NA</given-names></name><name name-style="western"><surname>Smith</surname><given-names>CH</given-names></name><name name-style="western"><surname>Harris</surname><given-names>JL</given-names></name><name name-style="western"><surname>Robertson</surname><given-names>C</given-names></name><name name-style="western"><surname>Randklev</surname><given-names>CR</given-names></name></person-group> (<year>2018</year>) <article-title>Molecular and morphometric analyses reveal cryptic diversity within freshwater mussels (<tp:taxon-name><tp:taxon-name-part taxon-name-part-type="class">Bivalvia</tp:taxon-name-part></tp:taxon-name>: <tp:taxon-name><tp:taxon-name-part taxon-name-part-type="family">Unionidae</tp:taxon-name-part></tp:taxon-name>) of the western Gulf coastal drainages of the USA.</article-title><source>Biological Journal of the Linnean Society</source><volume>124</volume>(<issue>2</issue>): <fpage>261</fpage>–<lpage>277</lpage>. <ext-link xlink:type="simple" ext-link-type="doi" xlink:href="10.1093/biolinnean/bly046">https://doi.org/10.1093/biolinnean/bly046</ext-link></mixed-citation></ref><ref id="B28"><mixed-citation xmlns:xlink="http://www.w3.org/1999/xlink" xlink:type="simple"><person-group><name name-style="western"><surname>Wu</surname><given-names>RW</given-names></name><name name-style="western"><surname>Liu</surname><given-names>YT</given-names></name><name name-style="western"><surname>Wang</surname><given-names>S</given-names></name><name name-style="western"><surname>Liu</surname><given-names>XJ</given-names></name><name name-style="western"><surname>Zanatta</surname><given-names>DT</given-names></name><name name-style="western"><surname>Roe</surname><given-names>KJ</given-names></name><name name-style="western"><surname>Song</surname><given-names>XL</given-names></name><name name-style="western"><surname>An</surname><given-names>CT</given-names></name><name name-style="western"><surname>Wu</surname><given-names>XP</given-names></name></person-group> (<year>2018</year>) Testing the utility of DNA barcodes and a preliminary phylogenetic framework for Chinese freshwater mussels (<tp:taxon-name><tp:taxon-name-part taxon-name-part-type="class">Bivalvia</tp:taxon-name-part></tp:taxon-name>: <tp:taxon-name><tp:taxon-name-part taxon-name-part-type="family">Unionidae</tp:taxon-name-part></tp:taxon-name>) from the middle and lower Yangtze River. PLoS ONE 13: e0200956. <ext-link xlink:type="simple" ext-link-type="doi" xlink:href="10.1371/journal.pone.0200956">https://doi.org/10.1371/journal.pone.0200956</ext-link></mixed-citation></ref></ref-list></tp:taxon-treatment>
